# Supplementary material for: Transcriptome-Wide Analysis of RNA m6A Methylation and Gene Expression Changes Among Two Arabidopsis Ecotypes and Their Reciprocal Hybrids
Source: Front Plant Sci. 2021 Jun 10;12:685189. doi: 10.3389/fpls.2021.685189 (PMC8222996; doi:10.3389/fpls.2021.685189)
Supplement: Supplementary file 13 [file Data_Sheet_1.ZIP]

Archive with 7 entries (7 files):
- assign_peak_to_utr_or_cds.py
- calculate_tx_cov.py
- get_peak_summit.py
- get_reads_at_each_base_of_peaks.py
- get_reads_in_peak_region.py
- get_reads_of_alleles_by_informative_snps.py
- Readme.pdf
